# Supplementary material for: A Compact, Syringe-Assisted, Vacuum-Driven Micropumping Device
Source: Micromachines (Basel). 2019 Aug 17;10(8):543. doi: 10.3390/mi10080543 (PMC6723763; doi:10.3390/mi10080543)
Supplement: Supplementary file 1 [file micromachines-10-00543-s001.zip]

Archive with 6 entries (6 files):
- Supplemental Materials_Videoclips/Video S1_pump with no wings.mp4
- Supplemental Materials_Videoclips/Video S2_pump with 2 wings.mp4
- Supplemental Materials_Videoclips/Video S3_pump with 4 wings.mp4
- Supplemental Materials_Videoclips/Video S4_pump with 8 wngs.mp4
- Supplemental Materials_Videoclips/Video S5_micromixing.mp4
- Supplemental Materials-578340.docx
